# Supplementary material for: Metal-Coordinated Dynamics and Viscoelastic Properties of Double-Network Hydrogels
Source: Gels. 2023 Feb 9;9(2):145. doi: 10.3390/gels9020145 (PMC9956398; doi:10.3390/gels9020145)
Supplement: Supplementary file 1 [file gels-09-00145-s001.zip]

Archive with 1 entries (1 files):
- gels-2192975-supplementary.pdf
